# Supplementary material for: Inhibition of Wdr5 Attenuates Ang-II-Induced Fibroblast-to-Myofibroblast Transition in Cardiac Fibrosis by Regulating Mdm2/P53/P21 Pathway
Source: Biomolecules. 2022 Oct 27;12(11):1574. doi: 10.3390/biom12111574 (PMC9687631; doi:10.3390/biom12111574)
Supplement: Supplementary file 1 [file biomolecules-12-01574-s001.zip]

Archive with 1 entries (1 files):
- biomolecules-1898695-supplementary.pdf
